# Supplementary material for: Genome-Wide Identification and Analysis of the WRKY Transcription Factor Family Associated with Leaf Senescence in Alfalfa
Source: Plants (Basel). 2024 Sep 29;13(19):2725. doi: 10.3390/plants13192725 (PMC11478923; doi:10.3390/plants13192725)
Supplement: Supplementary file 1 [file plants-13-02725-s001.zip › Table S1.xlsx]

## Sheet: Table S1
Table S1. Basic information of MsWRKYs gene family
Gene ID	Gene name
MS.gene54277.t1	MsWRKY1
MS.gene49339.t1	MsWRKY2
MS.gene005502.t1	MsWRKY3
MS.gene066268.t1	MsWRKY4
MS.gene016151.t1	MsWRKY5
MS.gene54046.t1	MsWRKY6
MS.gene50585.t1	MsWRKY7
MS.gene07321.t1	MsWRKY8
MS.gene60622.t1	MsWRKY9
MS.gene051544.t1	MsWRKY10
MS.gene86270.t1	MsWRKY11
MS.gene86268.t1	MsWRKY12
MS.gene036149.t1	MsWRKY13
MS.gene20870.t1	MsWRKY14
MS.gene49162.t1	MsWRKY15
MS.gene021549.t1	MsWRKY16
MS.gene021548.t1	MsWRKY17
MS.gene39903.t1	MsWRKY18
MS.gene050353.t1	MsWRKY19
MS.gene006220.t1	MsWRKY20
MS.gene00145.t1	MsWRKY21
MS.gene00061.t1	MsWRKY22
MS.gene27204.t1	MsWRKY23
MS.gene002619.t1	MsWRKY24
MS.gene67724.t1	MsWRKY25
MS.gene058334.t1	MsWRKY26
MS.gene002992.t1	MsWRKY27
MS.gene01605.t1	MsWRKY28
MS.gene073173.t1	MsWRKY29
MS.gene55979.t1	MsWRKY30
MS.gene55899.t1	MsWRKY31
MS.gene00786.t1	MsWRKY32
MS.gene03111.t1	MsWRKY33
MS.gene058246.t1	MsWRKY34
MS.gene67885.t1	MsWRKY35
MS.gene02354.t1	MsWRKY36
MS.gene004297.t1	MsWRKY37
MS.gene56264.t1	MsWRKY38
MS.gene064637.t1	MsWRKY39
MS.gene41592.t1	MsWRKY40
MS.gene84141.t1	MsWRKY41
MS.gene049409.t1	MsWRKY42
MS.gene049350.t1	MsWRKY43
MS.gene32785.t1	MsWRKY44
MS.gene014903.t1	MsWRKY45
MS.gene42609.t1	MsWRKY46
MS.gene014722.t1	MsWRKY47
MS.gene009477.t1	MsWRKY48
MS.gene68485.t1	MsWRKY49
MS.gene049457.t1	MsWRKY50
MS.gene81987.t1	MsWRKY51
MS.gene06539.t1	MsWRKY52
MS.gene06469.t1	MsWRKY53
MS.gene63519.t1	MsWRKY54
MS.gene66170.t1	MsWRKY55
MS.gene008580.t1	MsWRKY56
MS.gene06753.t1	MsWRKY57
MS.gene06784.t1	MsWRKY58
MS.gene066523.t1	MsWRKY59
MS.gene066525.t1	MsWRKY60
MS.gene51632.t1	MsWRKY61
MS.gene69700.t1	MsWRKY62
MS.gene38536.t1	MsWRKY63
MS.gene013439.t1	MsWRKY64
MS.gene013373.t1	MsWRKY65
MS.gene37404.t1	MsWRKY66
MS.gene80192.t1	MsWRKY67
MS.gene073017.t1	MsWRKY68
MS.gene06061.t1	MsWRKY69
MS.gene06012.t1	MsWRKY70
MS.gene70298.t1	MsWRKY71
MS.gene27827.t1	MsWRKY72
MS.gene36464.t1	MsWRKY73
MS.gene36419.t1	MsWRKY74
MS.gene006821.t1	MsWRKY75
MS.gene048916.t1	MsWRKY76
MS.gene048869.t1	MsWRKY77
MS.gene06130.t1	MsWRKY78
MS.gene58154.t1	MsWRKY79
MS.gene028327.t1	MsWRKY80
MS.gene028371.t1	MsWRKY81
MS.gene83143.t1	MsWRKY82
MS.gene82340.t1	MsWRKY83
MS.gene56502.t1	MsWRKY84
MS.gene55786.t1	MsWRKY85
MS.gene55745.t1	MsWRKY86
MS.gene030702.t1	MsWRKY87
MS.gene058840.t1	MsWRKY88
MS.gene023126.t1	MsWRKY89
MS.gene28744.t1	MsWRKY90
MS.gene33668.t1	MsWRKY91
MS.gene069576.t1	MsWRKY92
MS.gene89711.t1	MsWRKY93
MS.gene28166.t1	MsWRKY94
MS.gene023600.t1	MsWRKY95
MS.gene35131.t1	MsWRKY96
MS.gene35081.t1	MsWRKY97
MS.gene068282.t1	MsWRKY98
MS.gene059659.t1	MsWRKY99
MS.gene041042.t1	MsWRKY100
MS.gene066380.t1	MsWRKY101
MS.gene43637.t1	MsWRKY102
MS.gene67236.t1	MsWRKY103
MS.gene63867.t1	MsWRKY104
MS.gene38063.t1	MsWRKY105
MS.gene38065.t1	MsWRKY106
MS.gene72198.t1	MsWRKY107
MS.gene55314.t1	MsWRKY108
MS.gene55386.t1	MsWRKY109
MS.gene066778.t1	MsWRKY110
MS.gene55387.t1	MsWRKY111
MS.gene61935.t1	MsWRKY112
MS.gene99711.t1	MsWRKY113
MS.gene81399.t1	MsWRKY114
MS.gene81214.t1	MsWRKY115
MS.gene015188.t1	MsWRKY116
MS.gene85887.t1	MsWRKY117
MS.gene99689.t1	MsWRKY118
MS.gene010021.t1	MsWRKY119
MS.gene009725.t1	MsWRKY120
MS.gene057071.t1	MsWRKY121
MS.gene48076.t1	MsWRKY122
MS.gene38195.t1	MsWRKY123
MS.gene38194.t1	MsWRKY124
MS.gene53106.t1	MsWRKY125
MS.gene53174.t1	MsWRKY126
MS.gene023746.t1	MsWRKY127
MS.gene060237.t1	MsWRKY128
MS.gene020691.t1	MsWRKY129
MS.gene020899.t1	MsWRKY130
MS.gene020902.t1	MsWRKY131
MS.gene050835.t1	MsWRKY132
MS.gene09792.t1	MsWRKY133
MS.gene007479.t1	MsWRKY134
MS.gene024036.t1	MsWRKY135
MS.gene024035.t1	MsWRKY136
MS.gene87798.t1	MsWRKY137
MS.gene99619.t1	MsWRKY138
MS.gene021786.t1	MsWRKY139
MS.gene74774.t1	MsWRKY140
MS.gene024451.t1	MsWRKY141
MS.gene28630.t1	MsWRKY142
MS.gene09793.t1	MsWRKY143
MS.gene050168.t1	MsWRKY144
MS.gene007480.t1	MsWRKY145
MS.gene033472.t1	MsWRKY146
MS.gene033471.t1	MsWRKY147
MS.gene85464.t1	MsWRKY148
MS.gene42866.t1	MsWRKY149
MS.gene46172.t1	MsWRKY150
MS.gene057556.t1	MsWRKY151
MS.gene043270.t1	MsWRKY152
MS.gene050640.t1	MsWRKY153
MS.gene072683.t1	MsWRKY154
MS.gene20234.t1	MsWRKY155
MS.gene51163.t1	MsWRKY156
MS.gene51164.t1	MsWRKY157
MS.gene51229.t1	MsWRKY158
MS.gene42130.t1	MsWRKY159
MS.gene96858.t1	MsWRKY160
MS.gene001947.t1	MsWRKY161
MS.gene45218.t1	MsWRKY162
MS.gene79630.t1	MsWRKY163
MS.gene22803.t1	MsWRKY164
MS.gene072639.t1	MsWRKY165
MS.gene28828.t1	MsWRKY166
MS.gene22477.t1	MsWRKY167
MS.gene52577.t1	MsWRKY168
MS.gene52576.t1	MsWRKY169
MS.gene87017.t1	MsWRKY170
MS.gene055272.t1	MsWRKY171
MS.gene97610.t1	MsWRKY172
MS.gene021671.t1	MsWRKY173
MS.gene012661.t1	MsWRKY174
MS.gene035590.t1	MsWRKY175
MS.gene56844.t1	MsWRKY176
MS.gene011781.t1	MsWRKY177
MS.gene019695.t1	MsWRKY178
MS.gene055421.t1	MsWRKY179
MS.gene68948.t1	MsWRKY180
MS.gene79844.t1	MsWRKY181
MS.gene99163.t1	MsWRKY182
MS.gene042165.t1	MsWRKY183
MS.gene073340.t1	MsWRKY184
MS.gene061258.t1	MsWRKY185
MS.gene90475.t1	MsWRKY186
MS.gene68851.t1	MsWRKY187
MS.gene012560.t1	MsWRKY188
MS.gene001561.t1	MsWRKY189
MS.gene57898.t1	MsWRKY190
MS.gene012558.t1	MsWRKY191
MS.gene041947.t1	MsWRKY192
MS.gene022631.t1	MsWRKY193
MS.gene40378.t1	MsWRKY194
MS.gene32696.t1	MsWRKY195
MS.gene050416.t1	MsWRKY196
MS.gene07075.t1	MsWRKY197
MS.gene95234.t1	MsWRKY198
