# Supplementary material for: Genome-Wide Identification and Analysis of the WRKY Transcription Factor Family Associated with Leaf Senescence in Alfalfa
Source: Plants (Basel). 2024 Sep 29;13(19):2725. doi: 10.3390/plants13192725 (PMC11478923; doi:10.3390/plants13192725)
Supplement: Supplementary file 1 [file plants-13-02725-s001.zip › Table S2.xlsx]

## Sheet: Table S2
Table S2. Expression levels for the 198 MsWRKYs screened genes
Gene_id	X0	X1	X2	X3	X4	D0	D1	D2	D4	D6	S1	S2	S4	S6
MS.gene00061	0	0	0	0	0.073333	0	0	0.02	0.06	0.07	0	0	0.036667	0.013333
MS.gene00145	0.183333	0.033333	0.076667	0.323333	1.82	0.07	0.793333	0.723333	2.05	3.75333	0.67	0.603333	1.15667	1.59667
MS.gene001561	1.08667	0.696667	0.946667	1.14667	2.54667	1.09667	1.32	1.78667	1.83333	1.92333	1.23333	1.49667	1.43	1.3
MS.gene001947	0.596667	0	0	0.11	5.07333	0.383333	5.24333	5.10333	24.54	40.54	2.3	4.78333	3.41667	12.08
MS.gene002619	0.776667	1.22667	1.21667	1.78	3.84	2.40333	28.0167	42.39	16.2	15.33	4.04667	3.29333	3.82333	6.24667
MS.gene002992	0.223333	0.576667	3.00667	13.14	21.9067	1.2	16.5667	30.2767	40.7633	43.42	14.7633	8.12	9.84333	4.36
MS.gene004297	0.21	0	0	0	0	4.96333	16.92	29.44	7.61333	8.16333	6.80333	3.56	4.11667	2.62
MS.gene005502	0.346667	0.02	0.083333	0.056667	4.07	0.63	3.43667	4.18	14.5033	22.77	2.00667	3.26	8.20333	13.66
MS.gene006220	0.403333	1.18	1.28333	1.5	0.97	0.713333	0.036667	0.023333	0.246667	0.34	0.423333	0.613333	0.773333	1.45333
MS.gene006821	0.256667	0.16	0.183333	0.396667	1.63667	2.68	4.31333	7.42667	2.32	6.21333	4.29	8.09333	3.94333	2.46
MS.gene007479	0.82	0.11	0.393333	1.68667	0.01	0	0.326667	0	0.106667	0.363333	0.506667	1.36667	0.493333	0.676667
MS.gene007480	0.24	0.166667	0.106667	0.35	0	0.223333	0	0.07	0.04	0	0.126667	0	0	0
MS.gene00786	0.076667	0.193333	0.36	2.83667	21.5467	1.20667	20.5033	23.8967	43.8067	41.3	9.34667	5.50333	11.7767	5.33333
MS.gene008580	0.116667	0.196667	0.143333	0.253333	3.63	1.09333	8.08333	7.21667	9.17667	6.44667	2.64333	3.17333	1.97	2.94
MS.gene009477	4.19667	2.60333	2.96333	2.9	2.98	2.46	4.76	6.68667	4.36333	4.42	2.27333	2.28667	2.79667	2.75
MS.gene009725	0.203333	0.09	0.276667	0.896667	12.0667	0.733333	8.16667	12.1333	17.2867	43.1067	6.37667	4.20333	4.20333	3.50667
MS.gene010021	0.033333	0	0.073333	0.143333	0.123333	0	0	0	0.03	0.03	0.143333	0.083333	0.09	0.06
MS.gene011781	17.6467	7.80333	10.9233	21.9067	27.2167	12.4433	32.6833	37.03	29.3667	29.0967	17.36	16.8867	15.0033	17.52
MS.gene012558	1.08667	0.696667	0.946667	1.14667	2.54667	1.09667	1.32	1.78667	1.83333	1.92333	1.23333	1.49667	1.43	1.3
MS.gene012560	2.98667	1.40667	2.19667	2.58333	6.29667	2.68	4.53333	5.42	6.24333	5.07	3.43333	3.73	3.61333	3.79
MS.gene012661	0.08	0	0.016667	0.053333	0.16	0.02	0.33	0.473333	0.26	0.803333	0.363333	0.126667	0	0.32
MS.gene013373	0.913333	0.096667	0.186667	0.186667	0.386667	0.383333	0.33	0.44	0.336667	0.436667	0.406667	0.676667	0.913333	1.1
MS.gene013439	4.92667	0.333333	0.97	3.92667	99.4867	17.0833	21.9133	22.7767	4.52333	10.2267	7.94667	8.39333	26.96	32.2667
MS.gene014722	0.123333	0.023333	0.013333	0	0.03	0.013333	0	0	0	0.03	0.026667	0.06	0.046667	0.093333
MS.gene014903	0.153333	0.013333	0.033333	0.103333	0.04	0.013333	0	0.22	0.053333	0.496667	0.056667	0.046667	0.22	0.133333
MS.gene015188	0	0	0	0	0	0	0	0.01	0	0	0	0	0	0
MS.gene01605	1.00333	2.13667	2.24	2.95	5.31	5.09333	31.6567	45.1567	18.21	17.3533	6.44667	4.36667	5.49333	8.72333
MS.gene016151	0.093333	0	0.06	0.273333	52.5133	0.343333	11.2467	30.0433	1.06667	4.87333	0.813333	2.05	8.54333	5.64
MS.gene019695	0.386667	0	0	0	0.15	0.02	0.253333	0.283333	1.26333	0.573333	0.193333	0.1	0.096667	0.166667
MS.gene020691	2.04333	1.10333	0.69	0.893333	2.18	5.64	2.04333	1.68	2.94667	2.12	3.71667	2.97333	2.39333	2.94
MS.gene020899	3.72667	2.04667	2.57333	2.62333	11.8233	5.86333	2.81667	1.99	3.03	2.11333	4.75667	5.07	3.89	3.19
MS.gene020902	0	0	0	0	0	0	0	0	0	0	0	0	0	0
MS.gene021548	0.09	0	0	0.063333	0	0	1.29667	0	0	0.453333	1.27	0.31	0	0
MS.gene021549	27.83	5.87667	6.71667	12.9133	19.71	10.95	18.7567	16.2033	15.1367	27.36	23.83	20.75	23.0733	27.4333
MS.gene021671	0.01	0	0	0	0	0	0	0	0	0.036667	0.033333	0	0.016667	0.11
MS.gene021786	4.98	3.12333	3.26667	4.55667	4.91667	7.64667	7.61667	14.81	10.2867	16.8233	4.6	4.02333	3.76667	3.83333
MS.gene022631	0	0.106667	0.16	0.296667	0.063333	0.413333	0.173333	0.383333	0.516667	0.51	0.023333	0.103333	0	0.443333
MS.gene023126	0.043333	0	0.076667	0	1.12333	0.073333	0.266667	0.616667	0.186667	4.31333	1.89	2.25667	1.64333	0.253333
MS.gene02354	0.216667	0.493333	2.54333	9.82333	15.4067	3.32667	34.6533	64.54	57.9633	91.2367	16.72	17.2433	20.8867	20.57
MS.gene023600	0.123333	0.02	0.163333	0.023333	4.61	0.036667	1.15667	3	0.343333	2.54333	0.206667	0.926667	1.24	2.48
MS.gene023746	0.093333	0.12	0.03	0.296667	0.1	0.233333	0.12	0.02	0.1	0.07	0.04	0	0.113333	0.063333
MS.gene024035	0	0	0	0	0	0	0	0	0	0.01	0	0	0	0
MS.gene024036	0	0	0	0	0	0	0	0	0.493333	0.636667	0	0.136667	0	0
MS.gene024451	0.473333	2.50667	8.97667	49.24	31.5867	10.3533	2.31333	1.96333	0.74	0.626667	8.43667	5.95333	13.47	8.99667
MS.gene028327	0.236667	0.04	0.143333	0.296667	1.25	0.163333	0.786667	2.23333	1.74667	1.43667	1.08	1.45333	1.48	3.87
MS.gene028371	0	0	0	0	0	0	0.02	0.023333	0.203333	0.036667	0.073333	0	0.1	0.126667
MS.gene030702	0	0.076667	0.073333	0.023333	0.043333	0.1	0.03	0	0.036667	0.093333	0.046667	0.023333	0.066667	0
MS.gene03111	0.776667	1.17667	1.08333	1.72333	3.59	2.27667	19.83	28.9767	12.2067	11.5367	3.45	2.67667	3.11333	5.28
MS.gene033471	0	0	0	0	0	0	0.2	0.01	0.026667	0.02	0.016667	0	0.006667	0
MS.gene033472	0	0	0	0	0	0	0	0	0	0	0	0	0	0
MS.gene035590	1.08667	0.696667	0.946667	1.14667	2.54667	1.09667	1.32	1.78667	1.83333	1.92333	1.23333	1.49667	1.43	1.3
MS.gene036149	4.73333	1.74	0.763333	1.51667	17.21	2.66333	3.72333	4.49667	7.70667	7.08667	2.84333	2.64667	8.62667	6.67667
MS.gene041042	3.06	1.03667	0.86	1.28667	2.96333	2.19667	1.77667	1.46	2.89	2.58667	1.68333	2.8	4.30667	3.49
MS.gene041947	12.33	4.81333	5.1	12.76	9.13	5.66667	33.21	28.6467	27.6533	26.38	11.03	13.5167	12.8167	14.3967
MS.gene042165	0.206667	0	0.103333	0.17	0.036667	0.02	0.443333	0.07	0.47	1.24333	0.386667	0.31	0.816667	1.15
MS.gene043270	0	0	0	0	0	0	0	0	0.01	0.023333	0	0	0	0.026667
MS.gene048869	0.006667	0	0.013333	0.023333	0	0.02	0.436667	0.306667	1.60667	0.19	0.616667	0.176667	0.48	0.606667
MS.gene048916	0.073333	0.1	1.17667	7.33333	0.03	0.486667	2.02667	0.653333	0.97	0.583333	1.16333	0.826667	1.76	0.69
MS.gene049350	0.913333	0.096667	0.186667	0.186667	0.386667	0.383333	0.33	0.44	0.336667	0.436667	0.406667	0.676667	0.913333	1.1
MS.gene049409	0	0.043333	0	0	0	4.08333	2.16667	3.39333	0	0	0	0	0	0
MS.gene049457	0.07	0.07	0	0.08	1.40667	0.703333	4.06667	3.74	4.71	4.95333	2.69	2.22	1.12667	1.46667
MS.gene050168	0	0	0	0	0	0.386667	0	0	0	0	0	0	0	0
MS.gene050353	2.02	0.406667	1.07333	0.84	28.5467	1.19333	17.3867	35.4167	62.7333	60.4533	4.25333	9.78333	19.1733	25.0267
MS.gene050416	0	0.04	0.28	0.29	6.56333	0.18	2.61667	2.35667	5.31333	4.66667	1.64	3.01	1.89	2.22333
MS.gene050640	0.18	0.76	1.17667	9.66	3.24333	2.58	0.64	0.963333	0.67	1.11	5.53333	5.23333	2.97333	1.14333
MS.gene050835	0.023333	0	0	0	0	0	0	0.06	0	0	0	0	0.14	0
MS.gene051544	0	0	0.226667	0.043333	32.04	0.28	1.70333	7.32333	0.166667	2.50333	0	0.18	0.633333	2.60333
MS.gene055272	5.08667	0.566667	0.213333	0.153333	0.02	0.153333	0	0	0	0	0.023333	0.023333	0.036667	0.04
MS.gene055421	0.326667	0.123333	0.07	0.123333	0.203333	0.146667	0.2	0.266667	0.406667	0.133333	0.266667	0.256667	0.346667	0.146667
MS.gene057071	0.133333	0	0	0.02	0.473333	0.036667	0.31	0.093333	1.14667	2.03333	0.283333	0.46	0.12	1.67333
MS.gene057556	3.48333	1.97333	3.13	2.59	1.97	6.07333	5.00333	9.03333	8.57333	8.3	3.94667	3.61333	3.84	1.3
MS.gene058246	0.093333	0.103333	0.1	0.026667	1.31	0	0.543333	0.29	1.14667	2.5	0.496667	0.476667	0.513333	0.756667
MS.gene058334	0	0	0	0	0	0	0	0	0.013333	0	0	0	0	0
MS.gene058840	0.08	0.02	0.056667	0.05	14.69	0.08	4.25	11.7433	4.98333	10.8067	1.76667	1.14	2.95	7.53667
MS.gene059659	0	0	0	0	0	0	0	0.01	0	0	0	0	0	0
MS.gene06012	0.006667	0.01	0.013333	0.036667	0	0.006667	2.44667	0.71	1.77667	3.00667	1.84	0.84	0.326667	0.766667
MS.gene060237	0.113333	0.166667	0.38	2.01667	22.4	1.37667	16.2533	15.4533	13.36	20.91	1.72	4.19667	3.13667	3.33333
MS.gene06061	1.02333	0.156667	2.51667	16.5133	32.62	3.13333	3.66667	2.3	2.05	1.76333	5.07333	4.61333	6.01	5.85667
MS.gene061258	5.08667	4.41333	3.45	3.16667	10.58	12.91	6.28333	10.2	6.06667	8.19	11.0633	9.47667	8.56	8.73667
MS.gene06130	0	0	0.043333	0	0	0	0.26	0	0.073333	0.076667	0.06	0	0	0
MS.gene064637	4.23333	1.78667	1.83667	2.31	5.72333	2.94	5.18	6.10667	7.15333	8.62667	5.38333	6.62667	4.02	7.26667
MS.gene06469	0.913333	0.096667	0.186667	0.186667	0.386667	0.383333	0.33	0.44	0.336667	0.436667	0.406667	0.676667	0.913333	1.1
MS.gene06539	1.93	0.27	0.296667	2.96333	0	11.6367	0.403333	0	0	5.11333	0.673333	0	1.51667	0
MS.gene066268	0	0	0	0	0.56	0.443333	0.093333	0.073333	0.21	0.03	0.3	0.353333	0.363333	0.476667
MS.gene066380	0.473333	0.09	0	0.013333	0	0.743333	0.21	0.26	0.266667	0.55	0.283333	0.583333	0.366667	0.273333
MS.gene066523	0	0	0.056667	1.21333	22.54	0.833333	8.61333	16.8467	0.206667	2.63333	0.373333	1.37667	2.72333	6.77333
MS.gene066525	0	0	0.37	1.69333	16.4333	0.813333	10.28	11.8067	0.58	3.42333	1.75333	2.72333	6.42333	10.1067
MS.gene066778	0.09	0.786667	1.16667	2.74667	3.32667	0.636667	0.96	0.563333	0.72	0.993333	1.47667	1.54333	1.63667	3.16667
MS.gene06753	0.036667	0	0	0.543333	0.64	0.323333	0.143333	0.023333	0.293333	0.273333	0.12	0.106667	1.67	0.796667
MS.gene06784	3.61	0.2	0.733333	2.31	11.73	13.99	29.5033	30.5533	9.64333	11.87	11.9567	10.8967	41.52	31.4867
MS.gene068282	0.033333	0.03	0.236667	3.52667	0.733333	0.706667	1.22333	0.596667	0.53	2.68333	1.27667	1.66	0.746667	0.553333
MS.gene069576	0.026667	0.056667	0.393333	4.6	0.036667	0.213333	0.413333	0.213333	0.106667	0.51	0.46	1.53667	1.89333	1.00333
MS.gene07075	0	0.04	0.28	0.29	6.56333	0.18	2.61667	2.35667	5.31333	4.66667	1.64	3.01	1.89	2.22333
MS.gene072639	0.036667	0.013333	0.013333	0	2.33	0.036667	0.413333	3.20333	0.426667	2.20333	0.21	0.34	0.28	2.24
MS.gene072683	0.106667	0.046667	0	0.56	1.77	0.153333	1.24	0.336667	0.866667	2.51667	0.263333	0.356667	1.71667	0.22
MS.gene073017	0.043333	0.023333	0.013333	0	0.07	0	0.04	0	0	0.03	0.066667	0.103333	0.08	0.01
MS.gene073173	1.83333	1.35333	3.06	5	12.6133	3.02667	27.32	29.2933	32.0467	29.0867	7.65333	7.72333	8.26	9.87333
MS.gene07321	1.27667	0.266667	0.886667	1.18667	21.3933	1.07333	21.1367	50.5633	51.6433	58.7933	5.23667	12.0833	15.73	35.3033
MS.gene073340	12.8733	7.77333	11.6533	24.7467	26.16	13.4067	29.2733	28.74	24.1533	39.0067	18.3367	12.7333	30.9333	34.8667
MS.gene09792	0.953333	0.646667	0.66	0.35	0.163333	0.243333	0.176667	0.07	0.116667	0.08	0.113333	0.183333	0.003333	0.336667
MS.gene09793	0	0	0	0	0	0.386667	0	0	0	0	0	0	0	0
MS.gene20234	0.24	0.166667	0.106667	0.35	0	0.223333	0	0.07	0.04	0	0.126667	0	0	0
MS.gene20870	1.28667	0.153333	0.566667	0.673333	51.7267	1.63333	11.92	29.97	47.58	68.64	7.55	15.7533	9.56333	28.2267
MS.gene22477	0.24	0.166667	0.106667	0.35	0	0.223333	0	0.07	0.04	0	0.126667	0	0	0
MS.gene22803	0.316667	0.486667	5.08333	25.8767	8.56	11.5533	3.12333	4.53667	0.28	0.3	1.54	4.31667	14.4533	5.26333
MS.gene27204	0.03	0	0.036667	0.166667	0.506667	1.26667	15.7033	15.7867	3.41333	14.0433	3.65667	4.46	0.2	11.5667
MS.gene27827	0.066667	0.02	0.056667	0.05	5.92	0.053333	1.95667	4.94	2.29333	3.90667	1.01	0.323333	1.52	2.66667
MS.gene28166	0.76	0.246667	0.293333	0.136667	0	0.11	0	0	0.136667	0.213333	0	0	0.233333	0.043333
MS.gene28630	0	0	0	0	0.426667	0	0.023333	0	0.05	0.23	0.033333	0.136667	0.136667	0.226667
MS.gene28744	0.006667	0	0.006667	0.006667	0	0	0	0	0.15	0.116667	0	0.006667	0.046667	0.043333
MS.gene28828	0.523333	0.1	0.31	1.00667	8.49333	1.06667	1.84	1.54333	2.63	2.37667	2.46	1.22667	2.32	4.78
MS.gene32696	0	0.013333	0	0	3.34667	0.013333	0.096667	0	0.38	0.073333	0	0	0.94	0.033333
MS.gene32785	0	0	0	0	0	0	0	0	0	0	0	0	0	0
MS.gene33668	0	0.013333	0.096667	0.913333	0.03	1.72333	0.463333	1.38333	2.00333	4.19333	1.43667	1.48333	0.58	1.55
MS.gene35081	0	0.01	0	0	0	0.013333	0	0	0.016667	0.033333	0.026667	0	0	0.06
MS.gene35131	0	0	0	0	0.136667	0.02	0.246667	0.36	0.516667	1.62	0.193333	0.056667	0.51	1.02667
MS.gene36419	0.016667	0	0.006667	0.006667	0	0.023333	0.01	0.026667	0.6	0.833333	0	0.006667	0	0.213333
MS.gene36464	0.116667	0	0.053333	0.486667	1.7	0.05	2.01333	0.633333	2.50333	5.98333	1.81667	2.69333	3.77	3.26333
MS.gene37404	0.026667	0.026667	0.52	2.58667	40.4133	2.71	25.85	51.0533	1.69667	3.76667	4.38333	6.09333	13.1367	19.8067
MS.gene38063	5.59	3.17667	3.18667	4.65333	2.23333	3.77	4.30667	3.98667	3.86	1.47333	3.34333	3.18333	2.49667	6.29
MS.gene38065	0	0	0	0	0	0	0	0	0	0	0	0	0	0
MS.gene38194	0	0	0	0	0	0	0	0	0	0	0	0	0	0
MS.gene38195	8.10333	4.03	3.92	4.54333	4.79667	4.06333	4.85	3.84333	7.3	7.66667	7.38	7.10333	7.19333	6.45
MS.gene38536	0.186667	0.163333	0.143333	0.433333	1.20667	2.15	8.33	8.64	7.20333	10.76	5.24667	5.51	3.38	3.06333
MS.gene39903	3.53667	1.27333	1.12333	1.37	2.47333	1.71667	6.01667	12.0467	6.53	8.61	2.91	2.61333	2.93667	6.29333
MS.gene40378	0.32	0.066667	0.04	0.016667	0.193333	0	0.003333	0	0	0	0.026667	0.02	0.026667	0.036667
MS.gene41592	0	0	0.013333	0.07	0.896667	0.75	3.16667	3.89	4.75333	7.03667	2.71667	2.04333	0.996667	1.71333
MS.gene42130	0.226667	0.083333	0.416667	3.73333	11.62	1.93	3.89667	2.84667	2.38333	7.80667	3.23333	3.47333	2.74667	2.77
MS.gene42609	0.22	0.013333	0.033333	0.103333	2.64667	0.013333	0.116667	0.22	0.053333	0.756667	0.17	0.083333	0.273333	0.133333
MS.gene42866	0.266667	0.09	0.613333	3.96	4.28	1.67	3.14667	2.49333	2.66333	8.55	2.25	3.61333	7.01667	2.25667
MS.gene43637	0.033333	0	0.016667	0.02	0	0	0	0	0	0	0	0	0.046667	0.013333
MS.gene45218	3.66667	0.706667	0.873333	1.07667	2.64333	0.813333	4.39333	4.86667	3.92667	5.57	3.76333	1.79667	1.23333	0.93
MS.gene46172	1.49333	0.03	0.063333	0.033333	0.026667	0	0.04	0.023333	0	0.026667	0.123333	0.06	0.016667	0.08
MS.gene48076	2.04333	1.10333	0.69	0.893333	2.18	5.64	2.04333	1.68	2.94667	2.12	3.71667	2.97333	2.39333	2.94
MS.gene49162	0.146667	0	0	0	0	0.143333	0.136667	0.023333	0	0.063333	0.016667	0.29	0	0
MS.gene49339	8.93333	2.48333	3.56	3.89	9.90667	4.17667	9.04667	16.3267	11.9567	15.8933	6.35	7.84	8.59	10.2967
MS.gene50585	0.86	0.06	0.15	0.12	3.60667	1.88667	2.82	5.79	2.62333	2.92667	1.19667	1.62333	2.90667	1.70333
MS.gene51163	0	0	0	0	0	0	0	0	0	0	0	0.02	0	0
MS.gene51164	0	0	0	0	0	0	0	0	0	0	0	0	0	0.006667
MS.gene51229	1.82333	5.59	8.1	12.6533	6.90333	2.65	3.21	2.00333	2.31333	1.68	2.20667	1.34667	0.886667	1.50667
MS.gene51632	1.39667	0.896667	1.28333	1.68333	1.14667	0.993333	2.37667	3.98	2.50333	1.66333	1.57333	1.48	1.49333	1.11333
MS.gene52576	0	0	0	0	0	0	0.04	0	0	0	0.013333	0	0	0
MS.gene52577	0	0	0	0	0	0	0	0	0.01	0	0	0	0	0
MS.gene53106	0.576667	0.166667	0.14	0.33	0.356667	0.54	0.69	0.963333	2.01667	1.32667	0.456667	0.7	1.08333	0.783333
MS.gene53174	0.186667	0.276667	0.276667	0.913333	2.3	0.336667	0.906667	0.66	0.596667	0.3	0.443333	0.953333	1.25333	1.27
MS.gene54046	3.53	1.68	1.56	3.43	1.26667	0.923333	4.43	3.45333	1.83667	3.66667	6.34	5.64	6.96667	5.85
MS.gene54277	1.93333	0.326667	0.036667	0.176667	2.24667	0.63	2.04333	0.62	2.04333	2.75333	1.19333	0.776667	1.98667	3.45667
MS.gene55314	0.883333	0.163333	0.146667	0.323333	0.24	0.58	0.496667	0.683333	0.933333	0.99	0.33	0.396667	0.47	0.416667
MS.gene55386	0.076667	0	0.19	0.206667	0.246667	0.356667	0.206667	0.023333	0.133333	0.186667	0.183333	0.27	0.223333	0.046667
MS.gene55387	0.04	0.083333	0.786667	0.3	0.416667	0.17	0.203333	0.223333	0.423333	0	0.076667	0.16	0.23	0.433333
MS.gene55745	0.006667	0.01	0.013333	0.036667	0	0.006667	2.44667	0.71	1.77667	3.00667	1.84	0.84	0.326667	0.766667
MS.gene55786	0.756667	0.793333	5.99667	41.6533	10.1533	4.22667	2.77667	2.1	1.77667	1.97667	6.10667	5.26667	3.57	2.37333
MS.gene55899	0	0	0	0	0	0.013333	0	0.03	0.03	0.206667	0.07	0	0	0.016667
MS.gene55979	0.036667	0.03	0.086667	0.503333	0	0.096667	0.323333	0.263333	1.26667	2.26667	0.276667	0.293333	0.596667	0.296667
MS.gene56264	1.57667	1.63667	1.75	1.39	1.70667	1.64	1.59333	0.73	1.22667	2.41667	1.85333	1.38333	0.58	1.3
MS.gene56502	0.61	0.02	0.23	0.556667	16.44	6.24	10.41	12.2733	9.55333	8.98667	4.19	6.33333	10.7867	14.09
MS.gene56844	0	0	0	0.01	0.016667	0.093333	0.133333	0.076667	0.266667	0.736667	0.4	0.266667	0.053333	0.14
MS.gene57898	1.08667	0.696667	0.946667	1.14667	2.54667	1.09667	1.32	1.78667	1.83333	1.92333	1.23333	1.49667	1.43	1.3
MS.gene58154	0.75	0.076667	0.073333	0.05	0.043333	0.1	0.113333	0	0.036667	0.093333	0.046667	0.023333	0.066667	0.483333
MS.gene60622	0	0	0	0	0.066667	0.323333	0	0	0	0.033333	0	0	0.083333	0
MS.gene61935	0.146667	0	0.01	0.163333	0.59	0.36	0	0	0.03	0.03	0.2	0.176667	0.33	0.046667
MS.gene63519	1.72333	1.39667	1.57333	1.69667	1.47333	1.41	1.97333	3.21333	2.47667	4.22667	1.64333	1.50333	1.39	1.27
MS.gene63867	12.2333	4.32333	3.75333	3.74333	8.83333	13.1433	11.5833	12.04	9.99333	9.61333	9.52667	11.92	13.4267	14.9367
MS.gene66170	1.47667	0.58	0.86	0.763333	2.66333	1.57333	3.94667	4.6	3.57667	6.20667	2.38333	2.52333	1.73667	2.46
MS.gene67236	0.096667	0.14	1.69333	2.67667	1.67667	2.08333	36.2967	3.98333	56.3533	60.9567	12	13.8867	13.4067	18.0967
MS.gene67724	0.286667	0.09	0.04	0.446667	0.753333	0.036667	0.4	0.25	0.823333	1.09333	0.163333	0.226667	0.15	0.743333
MS.gene67885	0	0	0.02	0.02	0.133333	0	0.04	0.023333	0.213333	0.016667	0	0.1	0	0.106667
MS.gene68485	1.90667	0.83	0.466667	0.7	3.58667	3.03	1.75	2.35	2.88	7.38667	2.70333	3.36	2.33333	2.07667
MS.gene68851	0.01	0.01	0.043333	0.323333	0.213333	0.013333	0.17	0.67	0.003333	0.19	0.52	0.333333	0.666667	0.023333
MS.gene68948	0.05	0.06	0	0.193333	0.023333	0.033333	0.156667	0.163333	0.386667	1.75	0.43	0.18	0.49	0.153333
MS.gene69700	1.08	0.736667	0.983333	0.68	1.69333	1.20333	2.55333	2.74667	1.83333	2.51333	2.11	0.483333	1.76667	1.80667
MS.gene70298	0.396667	0.02	0	0.05	0	0	0	0	0.063333	0.01	0.023333	0.01	0.18	0
MS.gene72198	0.476667	0.6	0.686667	1.72667	23.93	2.03333	22.85	56.5267	19.69	54.5467	4.25	6.80667	7.59333	7.87333
MS.gene74774	0	0	0	0	0	0	0.01	0	0	0	0.016667	0.036667	0.01	0.086667
MS.gene79630	0	0	0	0	0	0	0	0	0	0	0	0	0.026667	0.006667
MS.gene79844	0.153333	0.063333	0.126667	0.036667	0.493333	0.046667	0.373333	0.53	1.98333	1.28667	0.13	0.146667	0.22	1.05667
MS.gene80192	0	0.013333	0.196667	0.27	0	0.013333	1.51667	0.396667	0.306667	0.496667	1.13	1.24333	0.52	0.6
MS.gene81214	0.416667	1.64333	2.07333	2.32667	0.616667	0.106667	0.563333	0.4	0.103333	0.023333	0.126667	0.06	0.036667	0.046667
MS.gene81399	0.48	0	0	0	0.073333	0	0.36	0	0	0.083333	0.03	0.05	0.016667	0
MS.gene81987	0	0	0.053333	0.46	1.53	0.053333	0.316667	0	0.043333	0.193333	0.39	0.196667	1.12	0.06
MS.gene82340	0.363333	0.11	0.24	0.553333	2.71333	2.61333	6.03667	7.92333	4.27667	7.17667	2.98	2.95	4.14333	7.11333
MS.gene83143	0.266667	0.07	0.193333	0.496667	2.60333	2.34333	4.30667	5.39	3.57333	4.86333	1.59333	2.17667	3.68	6.54333
MS.gene84141	0.053333	0	0.11	0.96	1.44667	0.176667	0.16	0.266667	0.053333	0.866667	0.37	0.796667	1.40333	0.59
MS.gene85464	0.696667	1.62333	2.58	3.91667	0.443333	0.356667	1	1.27667	1.51667	0.863333	1	0.6	0.56	3.33
MS.gene85887	0.29	0.046667	0.29	0.08	0.256667	0.4	0.29	0.586667	1.88333	1.65333	0.136667	0.566667	0.396667	0.466667
MS.gene86268	3.66	1.66333	2.02	4.31333	6.51	0.933333	3.73333	4.65	0.623333	0.576667	2.66667	4.03667	4.99667	4.95333
MS.gene86270	0.42	0	0	0	0.376667	0	0	0.116667	0.476667	0	0	0	0.25	0.08
MS.gene87017	0.073333	0.053333	0.073333	1.15667	2.03667	0.113333	1.99	0.893333	0.723333	2.76	1.88333	1.58	0.923333	0.966667
MS.gene87798	0.243333	0.106667	0.276667	2.61667	5.47	1.87667	5.11333	3.15667	2.96667	10.0933	4.54667	3.78333	3.98333	5.59
MS.gene89711	0.006667	0	0.013333	0.023333	0	0.02	0.436667	0.306667	1.60667	0.19	0.616667	0.176667	0.48	0.606667
MS.gene90475	0.913333	0.5	0.756667	1.68	0.496667	1.16667	3.94333	11.2167	8.79	10.95	1.67667	2.01667	2.22	3.96667
MS.gene95234	0	0	0	0	0.303333	0.04	1.85333	0.336667	0.823333	2.21333	0.756667	2.44667	1.13333	1.02333
MS.gene96858	3.41333	0.483333	0.143333	0.143333	0.206667	0.206667	0	0	0	0	0.13	0.07	0.026667	0.09
MS.gene97610	4.34	3.05333	2.7	3.66	4.86	3.97	4.92667	7.68667	5.35667	8.15333	3.17667	2.65333	2.07	3.67333
MS.gene99163	0.326667	0.123333	0.07	0.123333	0.203333	0.146667	0.2	0.266667	0.406667	0.133333	0.266667	0.256667	0.346667	0.146667
MS.gene99619	2.23	0.17	0.06	0	0	0	0.06	0	0	0	0.016667	0	0.02	0.053333
MS.gene99689	0.043333	0.08	0.09	0.333333	0.433333	0.076667	0.25	0.173333	0.293333	0.143333	0.22	0.113333	0.296667	0.246667
MS.gene99711	0.11	0.626667	1.34333	3.75	5.26333	1.80667	29.52	49.1833	40.2733	42.8133	6.36	7.52	4.77	7.2
