# Supplementary material for: Genome-Wide Identification and Analysis of the WRKY Transcription Factor Family Associated with Leaf Senescence in Alfalfa
Source: Plants (Basel). 2024 Sep 29;13(19):2725. doi: 10.3390/plants13192725 (PMC11478923; doi:10.3390/plants13192725)
Supplement: Supplementary file 1 [file plants-13-02725-s001.zip › Table S3.xlsx]

## Sheet: Table S3
Table S3. Sequences of primers used in qRT-PCR
Gene-ID	Gene Name	Forward primer sequence (5′ → 3′)	Reverse primer sequence (5′ → 3′)
MS.gene40316.t1	MsUBC	CTGACAGCCCACTGAATTGTGA	TTTTGGCATTGCTGCAAGC
MS.gene016151.t1	MsWRKY5	GGTGTTCAGTTGAGGGGTGT	GTGTGCATGCCCTCATAGGT
MS.gene00786.t1	MsWRKY32	GCTGGGGACCAAACAAGTCT	TCTAGCACGAACCGAGACAC
MS.gene37404.t1	MsWRKY66	TGGATGATGGGTTCAGGTGG	TCACTTGGCATCCATCCACT
MS.gene06012.t1	MsWRKY70	GCATGGGCATGGCGTAAATA	TTCCACTTGTTTCTTCGCCG
MS.gene36464.t1	MsWRKY73	ACTTCCCTAAGAGGCAATGCG	TGTTGTGGTGGTGCATGTGG
MS.gene058840.t1	MsWRKY88	ACATGGCGTCCGTGTTTTTG	CGTAGAACACTCCGGCAACT
MS.gene069576.t1	MsWRKY92	TGGCACAAGGGATTCACAGG	CTCCCATTGGTAGACGCTGG
MS.gene068282.t1	MsWRKY98	CCACAGAAGGGTGTAGAACTGT	AGTAGCTCCTTGGGTTTGGA
MS.gene060237.t1	MsWRKY128	GCCCTGCTGACCTTCTTGAT	AGCAGCAAAAGCACCAGTTG
MS.gene024451.t1	MsWRKY141	GTGCCTAGCAACAAAGCAGG	TGAGTGCATGTGTGTCTTCCT
MS.gene001947.t1	MsWRKY161	TAGGTGCACACATCAAGGGT	AGGGTGAGTATGCACTCCTTC
MS.gene072639.t1	MsWRKY165	AGTGCAGCCATTTCTTCGGA	TCACCACCTCTTTGTGCTCC
MS.gene68851.t1	MsWRKY187	ACGGAGCAACATGGTGTGAT	GTTACACGATTCATGCCGCC
MS.gene32696.t1	MsWRKY195	CAGATGCATCCAATGCCAGC	TCTTTTTCACAGGGCAGCCA
