# Supplementary material for: Genome-Wide Identification and Analysis of the WRKY Transcription Factor Family Associated with Leaf Senescence in Alfalfa
Source: Plants (Basel). 2024 Sep 29;13(19):2725. doi: 10.3390/plants13192725 (PMC11478923; doi:10.3390/plants13192725)
Supplement: Supplementary file 1 [file plants-13-02725-s001.zip › Table S4.xlsx]

## Sheet: Table S4
Table S4. Sequences of primers used in PCR
Gene Name	Forward primer sequence (5′ → 3′)	Reverse primer sequence (5′ → 3′)
MsWRKY5	tacatttacaattacggatccATGACAGAGAAAAATCCAAGAACAGC	ctcgcccttgcccatggatccCTAGCAAGAACTTGGGTGGGTG
MsWRKY32	tacatttacaattacggatccATGGACAAAGCATGGGGTCTAG	ctcgcccttgcccatggatccTTAGTTTCCTGAAAAGTTGCTAATTGT
MsWRKY66	tacatttacaattacggatccATGACAGATAAAAATCCAATATCACCA	ctcgcccttgcccatggatccCTAGTGAAAACTTGGATGAGTATGTGTG
MsWRKY70	gacgagctgtacaagactagtATGGATGAGCTTGCATTCTTAATG	agcaggactctagggactagtTTATTGACACTTATTCTCAAGTCCAATAA
MsWRKY73	tacatttacaattacggatccATGTCTGATGAACCTAAACAACCTTACT	ctcgcccttgcccatggatccTTAGTTGTGGTTGGTCCTGTTGAG
MsWRKY92	tacatttacaattacggatccATGGAGAATGAATGTAACTGGGAGC	ctcgcccttgcccatggatccTTAGGAGAAAAAGCCTGGAGTATTG
MsWRKY141	gacgagctgtacaagactagtATGGAAGAGACTACAAGGAGAAAACG	agcaggactctagggactagtTTATGAAGAGAAATATTCAGGAGTATTGAG
